# Supplementary material for: Potential of a Novel Chemical Compound Targeting Matrix Metalloprotease-13 for Early Osteoarthritis: An In Vitro Study
Source: Int J Mol Sci. 2022 Feb 28;23(5):2681. doi: 10.3390/ijms23052681 (PMC8910651; doi:10.3390/ijms23052681)
Supplement: Supplementary file 1 [file ijms-23-02681-s001.zip]

Archive with 1 entries (1 files):
- ijms-1596043-supplementary.pdf
